# Supplementary material for: Identification of biomarkers in multiple myeloma: A comprehensive study combining microarray analysis and Mendelian randomization
Source: J Cell Mol Med. 2024 Jun 26;28(12):e18504. doi: 10.1111/jcmm.18504 (PMC11200096; doi:10.1111/jcmm.18504)
Supplement: Supplementary file 1 — Tables S1–S5. [file JCMM-28-e18504-s001.xlsx]

## Sheet: Supplementary Table S1
Supplementary Table S1. Characteristics of the studied datasets.
GEO series	Control samples	MM samples	Total samples	Data type
GSE6477	15	147	162	Validation cohort
GSE24870	20	23	43	Validation cohort
GSE118985	68	682	750	Training cohort
GSE125361	3	45	48	Validation cohort

## Sheet: Supplementary Table S2
Supplementary Table S2. SNP characteristics of MPO and MM.
SNP	effect_allele.exposure	other_allele.exposure	effect_allele.outcome	other_allele.outcome	beta.exposure	beta.outcome	eaf.exposure	eaf.outcome	remove	palindromic	ambiguous	id.outcome	chr	pos	se.outcome	samplesize.outcome	pval.outcome	outcome	originalname.outcome	outcome.deprecated	mr_keep.outcome	data_source.outcome	pval.exposure	samplesize.exposure	chr.exposure	pos.exposure	se.exposure	id.exposure	exposure	mr_keep.exposure	pval_origin.exposure	data_source.exposure	action	mr_keep
rs12207990	A	G	A	G	0.2295	-0.000125179	0.1182	0.080363	FALSE	FALSE	FALSE	ieu-b-4957	6	154144079	0.000171929	372617	0.47	Multiple myeloma || id:ieu-b-4957	Multiple myeloma	Multiple myeloma || ||	TRUE	igd	2.43002e-06	3394	6	154144079	0.0486	prot-b-29	|| id:prot-b-29	TRUE	reported	igd	2	TRUE
rs13398047	A	G	A	G	-0.1336	0.000262227	0.3936	0.358379	FALSE	FALSE	FALSE	ieu-b-4957	2	129750233	9.7584e-05	372617	0.00719996	Multiple myeloma || id:ieu-b-4957	Multiple myeloma	Multiple myeloma || ||	TRUE	igd	9.46194e-07	3394	2	129750233	0.0272	prot-b-29	|| id:prot-b-29	TRUE	reported	igd	2	TRUE
rs214085	T	C	T	C	0.1151	-0.000133327	0.3904	0.404639	FALSE	FALSE	FALSE	ieu-b-4957	11	17298656	9.4887e-05	372617	0.16	Multiple myeloma || id:ieu-b-4957	Multiple myeloma	Multiple myeloma || ||	TRUE	igd	2.83002e-06	3394	11	17298656	0.0245	prot-b-29	|| id:prot-b-29	TRUE	reported	igd	2	TRUE
rs378138	A	C	A	C	0.1499	-3.66241e-05	0.6412	0.661049	FALSE	FALSE	FALSE	ieu-b-4957	16	84571969	9.94943e-05	372617	0.709999	Multiple myeloma || id:ieu-b-4957	Multiple myeloma	Multiple myeloma || ||	TRUE	igd	4.07803e-06	3394	16	84571969	0.0325	prot-b-29	|| id:prot-b-29	TRUE	reported	igd	2	TRUE
rs597808	G	A	G	A	-0.1174	6.02082e-05	0.5141	0.515121	FALSE	FALSE	FALSE	ieu-b-4957	12	111973358	9.33017e-05	372617	0.52	Multiple myeloma || id:ieu-b-4957	Multiple myeloma	Multiple myeloma || ||	TRUE	igd	2.12501e-06	3394	12	111973358	0.0247	prot-b-29	|| id:prot-b-29	TRUE	reported	igd	2	TRUE
rs9467722	C	T	C	T	-0.1206	4.47603e-05	0.395	0.406821	FALSE	FALSE	FALSE	ieu-b-4957	6	26352566	9.45922e-05	372617	0.64	Multiple myeloma || id:ieu-b-4957	Multiple myeloma	Multiple myeloma || ||	TRUE	igd	1.275e-06	3394	6	26352566	0.0248	prot-b-29	|| id:prot-b-29	TRUE	reported	igd	2	TRUE

## Sheet: Supplementary Table S3
Supplementary Table S3. The results of multiple Mendelian randomization approaches.
id.exposure	id.outcome	outcome	exposure	method	nsnp	b	se	pval	lo_ci	up_ci	or	or_lci95	or_uci95
prot-b-29	ieu-b-4957	Multiple myeloma || id:ieu-b-4957	|| id:prot-b-29	MR Egger	6	-0.000157402	0.00153462	0.923242	-0.00316525	0.00285044	0.999843	0.99684	1.00285
prot-b-29	ieu-b-4957	Multiple myeloma || id:ieu-b-4957	|| id:prot-b-29	Weighted median	6	-0.000519453	0.000386463	0.178909	-0.00127692	0.000238014	0.999481	0.998724	1.00024
prot-b-29	ieu-b-4957	Multiple myeloma || id:ieu-b-4957	|| id:prot-b-29	Inverse variance weighted	6	-0.000784926	0.000307056	0.0105794	-0.00138676	-0.000183096	0.999215	0.998614	0.999817
prot-b-29	ieu-b-4957	Multiple myeloma || id:ieu-b-4957	|| id:prot-b-29	Simple mode	6	-0.000429354	0.000576445	0.48988	-0.00155919	0.000700479	0.999571	0.998442	1.0007
prot-b-29	ieu-b-4957	Multiple myeloma || id:ieu-b-4957	|| id:prot-b-29	Weighted mode	6	-0.000411993	0.000515261	0.460236	-0.0014219	0.000597919	0.999588	0.998579	1.0006

## Sheet: Supplementary Table S4
Supplementary Table S4. Heterogeneity test.
id.exposure	id.outcome	outcome	exposure	method	Q	Q_df	Q_pval
prot-b-29	ieu-b-4957	Multiple myeloma || id:ieu-b-4957	|| id:prot-b-29	MR Egger	3.79247	4	0.43482
prot-b-29	ieu-b-4957	Multiple myeloma || id:ieu-b-4957	|| id:prot-b-29	Inverse variance weighted	3.96665	5	0.554227

## Sheet: Supplementary Table S5
Supplementary Table S5. Pleiotropy test
id.exposure	id.outcome	outcome	exposure	egger_intercept	se	pval
prot-b-29	ieu-b-4957	Multiple myeloma || id:ieu-b-4957	|| id:prot-b-29	-8.67929e-05	0.000207961	0.697848
